# Supplementary material for: Targeting Circadian Protein Rev-erbα to Alleviate Inflammation, Oxidative Stress, and Enhance Functional Recovery Following Brain Trauma
Source: Antioxidants (Basel). 2024 Jul 25;13(8):901. doi: 10.3390/antiox13080901 (PMC11351136; doi:10.3390/antiox13080901)
Supplement: Supplementary file 1 [file antioxidants-13-00901-s001.zip]

Archive with 1 entries (1 files):
- antioxidants-3090594-supplementary.pdf
